# Supplementary material for: Influence of Nicotine from Diverse Delivery Tools on the Autonomic Nervous and Hormonal Systems
Source: Biomedicines. 2022 Jan 6;10(1):121. doi: 10.3390/biomedicines10010121 (PMC8773565; doi:10.3390/biomedicines10010121)
Supplement: Supplementary file 1 [file biomedicines-10-00121-s001.zip]

Archive with 1 entries (1 files):
- biomedicines-1472489-supplementary.pdf
